# Supplementary material for: Biomass-Derived Carbon Dots as Fluorescent Probes for Label-Free Sensing of Hemin and as Radical Scavengers
Source: Biosensors (Basel). 2025 Feb 12;15(2):105. doi: 10.3390/bios15020105 (PMC11853633; doi:10.3390/bios15020105)
Supplement: Supplementary file 1 [file biosensors-15-00105-s001.zip]

Archive with 1 entries (1 files):
- biosensors-3436429-supplementary.pdf
